# Supplementary material for: Development and Validation of Tetranucleotide Repeat Microsatellite Markers at the Whole-Genome Level in the Yangtze Finless Porpoise
Source: Animals (Basel). 2025 Sep 4;15(17):2603. doi: 10.3390/ani15172603 (PMC12427282; doi:10.3390/ani15172603)
Supplement: Supplementary file 1 [file animals-15-02603-s001.zip]

Archive with 2 entries (2 files):
- Supplementary Table S4 Genotyping data for 50 samples collected from Poyang Lake across 19 microsatellite loci..xls
- Supplementary Materials.pdf
